# Supplementary material for: Alteration of actin dependent signaling pathways associated with membrane microdomains in hyperlipidemia
Source: Proteome Sci. 2015 Dec 1;13:30. doi: 10.1186/s12953-015-0087-0 (PMC4666118; doi:10.1186/s12953-015-0087-0)
Supplement: Additional file 5: Table S2. — (XLSX 11 kb) [file 12953_2015_87_MOESM5_ESM.xlsx]

## Sheet: KeggPathwayOverRepresented sign
KEGG SIGNALING PATHWAY	Number of altered poteins and protein species	Number of poteins and protein species existing in the reference database (Mus musculus)	Significance of over-representation (FDR p-value)
Oxidative phosphorylation (mmu00190)	30	127	2.74e-10
Phagosome (mmu04145)	28	139	4.33e-08
Tight junction (mmu04530)	25	144	2.82e-06
Leukocyte transendothelial migration (mmu04670)	23	127	2.95e-06
Adherens junction (mmu04520)	17	81	1.17e-05
Regulation of actin cytoskeleton (mmu04810)	27	215	0.00025
Focal adhesion (mmu04510)	25	204	0.000605
Antigen processing and presentation (mmu04612)	10	51	0.00224
Drug metabolism - cytochrome P450 (mmu00982)	9	47	0.0047
Gap junction (mmu04540)	13	92	0.00636
Fatty acid degradation (mmu00071)	8	46	0.0136
Cell adhesion molecules (CAMs) (mmu04514)	15	133	0.0211
SNARE interactions in vesicular transport (mmu04130)	6	32	0.0271
